# Supplementary material for: The Effect of Wing-Flashing Behavior on Prey Capture Performance of San Clemente Loggerhead Shrikes
Source: Integr Org Biol. 2024 Dec 27;7(1):obae042. doi: 10.1093/iob/obae042 (PMC11748143; doi:10.1093/iob/obae042)
Supplement: obae042_Supplemental_Files [file obae042_supplemental_files.zip]

Archive with 4 entries (4 files):
- SupplementaryMaterials_Dataset.csv
- SupplementaryMaterials_Final.docx
- SupplementaryMaterials_Video1.mp4
- SupplementaryMaterials_Video2.mp4
