# Supplementary material for: The Effect of Wing-Flashing Behavior on Prey Capture Performance of San Clemente Loggerhead Shrikes
Source: Integr Org Biol. 2024 Dec 27;7(1):obae042. doi: 10.1093/iob/obae042 (PMC11748143; doi:10.1093/iob/obae042)
Supplement: obae042_Supplemental_Files [file obae042_supplemental_files.zip › SupplementaryMaterials_Dataset.csv]

birdid	event	bout	date	vidid	age	sex	wfbout	wf10	wfevent	prey	react	escdist	numstrikes	numKillstrikes	seqdur	kill	cstatus	survprob	preyspsurv	strikedur	flashrate	flashdur
3305	1	1	June-09-AM	GOPR0028	Adult	Male	NoWF	0	NoWF	mouse	NA	0.25	12	12	13	1	2	0.2672	0.5376	0.14	NA	NA
3305	2	1	June-09-AM	GOPR0028	Adult	Male	NoWF	0	NoWF	mouse	NA	0.25	14	14	17	1	2	0.2383	0.4887	0.18	NA	NA
3305	3	1	June-09-AM	GP010028	Adult	Male	NoWF	0	NoWF	qricket	NA	0.25	2	2	1	1	2	0.6886	0.5009	0.14	NA	NA
3305	4	1	June-09-AM	GP010028	Adult	Male	NoWF	0	NoWF	qricket	NA	NA	1	1	0.2	1	2	0.8986	0.8291	0.36	NA	NA
3305	5	1	June-09-AM	GP010028	Adult	Male	NoWF	0	NoWF	qricket	NA	NA	1	1	2	1	2	0.6099	0.3779	0.25	NA	NA
3305	6	1	June-09-AM	GP010028	Adult	Male	NoWF	0	NoWF	qricket	NA	NA	1	1	6	1	2	0.396	0.1024	0.31	NA	NA
3305	7	1	June-09-AM	GP020028	Adult	Male	NoWF	0	NoWF	qricket	NA	2.5	1	1	9	1	2	0.3436	0.0524	0.29	NA	NA
3305	8	1	June-09-AM	GP020028	Adult	Male	NoWF	0	NoWF	qricket	NA	2.5	1	1	1	1	2	0.6886	0.5009	0.25	NA	NA
3305	9	1	June-09-AM	GP020028	Adult	Male	NoWF	0	NoWF	qricket	NA	NA	1	1	1	1	2	0.6886	0.5009	NA	NA	NA
3305	10	1	June-09-AM	GP020028	Adult	Male	NoWF	0	NoWF	qricket	NA	0.25	1	1	1	1	2	0.6886	0.5009	0.14	NA	NA
3495	1	1	June-09-AM	GOPR0028	Adult	Female	NoWF	0	NoWF	qricket	NA	0.25	2	2	3	1	2	0.5242	0.2699	0.15	NA	NA
3495	2	1	June-09-AM	GOPR0028	Adult	Female	NoWF	0	NoWF	qricket	NA	NA	1	1	6	1	2	0.396	0.1024	0.28	NA	NA
3495	3	1	June-09-AM	GOPR0028	Adult	Female	NoWF	0	NoWF	qricket	NA	NA	1	1	3	1	2	0.5242	0.2699	0.25	NA	NA
3495	4	1	June-09-AM	GOPR0028	Adult	Female	NoWF	0	NoWF	qricket	NA	NA	1	1	1	1	2	0.6886	0.5009	0.21	NA	NA
3495	5	1	June-09-AM	GOPR0028	Adult	Female	NoWF	0	NoWF	qricket	NA	NA	1	1	22	1	2	0.2151	0.0209	0.24	NA	NA
3495	6	1	June-09-AM	GOPR0028	Adult	Female	NoWF	0	NoWF	qricket	NA	NA	1	1	10	1	2	0.3163	0.0314	0.25	NA	NA
3495	7	1	June-09-AM	GOPR0028	Adult	Female	NoWF	0	NoWF	qricket	NA	NA	1	1	8	1	2	0.3542	0.0628	0.26	NA	NA
3495	8	1	June-09-AM	GP010028	Adult	Female	NoWF	0	NoWF	qricket	NA	NA	1	1	1	1	2	0.6886	0.5009	0.16	NA	NA
3495	9	1	June-09-AM	GP010028	Adult	Female	NoWF	0	NoWF	qricket	NA	1	1	NA	1	0	1	0.6886	0.5009	0.15	NA	NA
3495	10	1	June-09-AM	GP020028	Adult	Female	NoWF	0	NoWF	qricket	NA	0.25	3	3	6	1	2	0.396	0.1024	0.15	NA	NA
2400	1	1	June-07-PM	GOPR0029	Adult	Female	NoWF	0	NoWF	mouse	NA	0.25	5	5	13	1	2	0.2672	0.5376	0.11	NA	NA
2400	2	1	June-08-PM (lizard)	GOPR0025	Adult	Female	NoWF	0	NoWF	qricket	NA	0.25	2	2	1	1	2	0.6886	0.5009	0.2	NA	NA
2400	3	1	June-08-PM (lizard)	GOPR0025	Adult	Female	WF	1	WF	lizard	NA	0	7	7	27	1	2	0.186	0.4	1	NA	NA
2400	3	2	June-08-PM (lizard)	GOPR0025	Adult	Female	WF	1	NA	lizard	1	0.5						NA		0.32	10	0.1
2400	3	3	June-08-PM (lizard)	GOPR0025	Adult	Female	WF	1	NA	lizard	1	1						NA		0.23	16.7	0.12
2440	1	1	June-09-AM	GP020010	Adult	Female	NoWF	0	NoWF	mouse	NA	1	23	23	139	1	2	0.0538	0.0957	0.48	NA	NA
2440	1	2	June-09-AM	GP060010	Adult	Female	NoWF	0	NA	mouse	NA	0.25						NA		0.22	NA	NA
2528	1	1	June-07-AM	GOPR0003	Adult	Female	NoWF	0	NoWF	qricket	NA	NA	1	1	1	1	2	0.6886	0.5009	0.45	NA	NA
2528	2	1	June-07-AM	GOPR0004	Adult	Female	NoWF	0	NoWF	qricket	NA	NA	1	1	1	1	2	0.6886	0.5009	0.52	NA	NA
2528	3	1	June-07-AM	GP030004	Adult	Female	NoWF	0	NoWF	qricket	NA	NA	2	2	5	1	2	0.4218	0.1396	0.12	NA	NA
2528	4	1	June-07-AM	GP050004	Adult	Female	NoWF	0	NoWF	qricket	NA	NA	1	1	6	1	2	0.396	0.1024	0.44	NA	NA
2528	5	1	June-07-PM	GOPR0005	Adult	Female	NoWF	0	NoWF	mouse	NA	0.25	3	3	2	1	2	0.6099	0.9074	0.16	NA	NA
2564	1	1	June-09-AM	GP020029	Adult	Male	NoWF	0	NoWF	mouse	NA	0.25	7	NA	36	0	1	0.1738	0.4154	0.1	NA	NA
2564	2	1	June-09-AM	GP020029	Adult	Male	NoWF	0	NoWF	qricket	NA	NA	1	1	4	1	2	0.4835	0.2141	0.27	NA	NA
2564	3	1	June-09-AM	GP030029	Adult	Male	NoWF	0	NA	mouse	NA	NA		NA		0	1	NA		0.31	NA	NA
2773	1	1	June-07-PM	GOPR0004	Adult	Male	NoWF	0	NoWF	mouse	NA	1.5	6	6	5	1	2	0.4218	0.81	0.15	NA	NA
2785	1	1	June-08-PM (mice)	GOPR0012	Adult	Male	NoWF	0	NoWF	mouse	NA	NA	2	2	1	1	2	0.6886	0.9444	0.14	NA	NA
2879	1	1	June-07-PM	GOPR0022	Adult	Male	NoWF	0	NoWF	mouse	NA	0.75	8	8	10	1	2	0.3163	0.6881	0.14	NA	NA
3062	1	1	June-08-PM (mice)	GOPR0007	Adult	Male	NoWF	0	NoWF	mouse	NA	0.25	7	7	42	1	2	0.1537	0.36	0.1	NA	NA
3062	1	2	June-08-PM (mice)	GP010007	Adult	Male	NoWF	0	NA	mouse	NA	NA				1	2	NA		0.08	NA	NA
3297	1	1	June-07-PM	GOPR0008	Adult	Male	NoWF	0	NoWF	mouse	NA	NA	11	11	21	1	2	0.2267	0.4643	0.41	NA	NA
3297	2	1	June-08-PM (lizard)	GP010007	Adult	Male	WF	1	WF	lizard	0	0.25	10	10	27	1	2	0.186	0.4	0.21	18.5	0.81
3297	3	1	June-08-PM (mice)	GOPR0008	Adult	Male	NoWF	0	NoWF	mouse	NA	0.5	15	15	13	1	2	0.2672	0.5376	0.12	NA	NA
3309	1	1	June-08-AM	GP060005	Adult	Male	NoWF	0	NoWF	mouse	NA	1	9	9	13	1	2	0.2672	0.5376	0.15	NA	NA
2528	1	1	June-08-PM (lizard)	GOPR0006	Adult	Female	WF	1	WF	lizard	0	1	1	1	1	1	2	0.6886	0.9143	0.14	10.5	0.19
3484	1	1	June-08-AM	GP010006	Adult	Male	NoWF	0	NoWF	mouse	NA	0.25	5	NA	13	0	1	0.2672	0.5376	0.19	NA	NA
3484	1	2	June-08-AM	GP030006	Adult	Male	NoWF	0	NA	mouse	NA	0.25						NA		0.23	NA	NA
3484	1	3	June-08-AM	GP040006	Adult	Male	NoWF	0	NA	mouse	NA	0.25						NA		0.32	NA	NA
3484	1	4	June-08-AM	GP050006	Adult	Male	NoWF	0	NA	mouse	NA	0.25						NA		0.27	NA	NA
3654	1	1	June-09-AM	GP010035	Adult	Male	NoWF	0	NoWF	mouse	NA	0.25	15	NA	102	0	1	0.0738	0.1436	0.13	NA	NA
3654	1	2	June-09-AM	GP010035	Adult	Male	WF	1	NA	mouse	NA	NA						NA		NA	14.9	0.2
3654	1	3	June-09-AM	GP010035	Adult	Male	NoWF	0	NA	mouse	NA	0						NA		0.64	NA	NA
3654	1	4	June-09-AM	GP010035	Adult	Male	NoWF	0	NA	mouse	NA	0						NA		0.43	NA	NA
3654	1	5	June-09-AM	GP020035	Adult	Male	NoWF	0	NA	mouse	NA	1						NA		0.27	NA	NA
3654	1	6	June-09-AM	GP060035	Adult	Male	NoWF	0	NA	mouse	NA	0.25						NA		0.2	NA	NA
3728	1	1	June-09-AM	GOPR0009	Adult	Female	NoWF	0	NoWF	mouse	NA	0.25	24	24	157	1	2	0.0404	0.0479	0.21	NA	NA
3728	1	2	June-09-AM	GOPR0009	Adult	Female	NoWF	0	NoWF	mouse	NA	0.25						NA		0.25	NA	NA
3728	1	3	June-09-AM	GOPR0009	Adult	Female	NoWF	0	NoWF	mouse	NA	0.25						NA		0.21	NA	NA
3743	1	1	June-09-AM	GP010014	Adult	Male	NoWF	0	NoWF	mouse	NA	1	10	10	77	1	2	0.0902	0.2154	0.42	NA	NA
3832	1	1	June-07-AM	GP010027	Juvenile	Male	NoWF	0	NoWF	qricket	NA	NA	1	NA	0.2	0	1	0.8986	0.8291	0.13	NA	NA
3832	2	1	June-07-AM	GP010027	Juvenile	Male	NoWF	0	NoWF	mouse	NA	NA	15	15	55	1	2	0.1404	0.3323	0.19	NA	NA
3832	3	1	June-07-AM	GP020027	Juvenile	Male	NoWF	0	NoWF	qricket	NA	NA	3	3	8	1	2	0.3542	0.0628	0.27	NA	NA
3832	4	1	June-08-AM	GOPR0023	Juvenile	Male	NoWF	0	NoWF	mouse	NA	0.5	60	NA	503	0	1	0.0135	0.0479	0.25	NA	NA
3832	4	2	June-08-AM	GOPR0023	Juvenile	Male	NoWF	0	NA	mouse	NA	0.5						NA		0.17	NA	NA
3832	4	3	June-08-AM	GOPR0023	Juvenile	Male	NoWF	0	NA	mouse	NA	0.5						NA		0.55	NA	NA
3832	4	4	June-08-AM	GP030023	Juvenile	Male	NoWF	0	NA	mouse	NA	0.25						NA		0.37	NA	NA
3832	4	5	June-08-AM	GP040023	Juvenile	Male	NoWF	0	NA	mouse	NA	0.25						NA		0.18	NA	NA
3832	4	6	June-08-AM	GP050023	Juvenile	Male	NoWF	0	NA	mouse	NA	0.25						NA		0.46	NA	NA
3832	4	7	June-08-AM	GP060023	Juvenile	Male	WF	1	NA	mouse	0	0.5						NA		0.34	13.3	0.3
3832	4	8	June-08-AM	GP070023	Juvenile	Male	WF	1	NA	mouse	NA	NA						NA		NA	13.7	0.22
3832	4	9	June-08-AM	GP070023	Juvenile	Male	NoWF	0	NA	mouse	NA	NA						NA		0.33	NA	NA
3832	4	10	June-08-AM	GP070023	Juvenile	Male	WF	1	NA	mouse	NA	NA						NA		0.19	12.5	0.24
3832	4	11	June-08-AM	GP070023	Juvenile	Male	WF	1	NA	mouse	0	0.5						NA		0.3	17.5	0.17
3832	4	12	June-08-AM	GP080023	Juvenile	Male	NoWF	0	NA	mouse	NA	0.25						NA		0.48	NA	NA
3832	5	1	June-08-PM (lizard)	GP020031	Juvenile	Male	NoWF	0	NoWF	qricket	NA	NA	1	1	2	1	2	0.6099	0.3779	0.49	NA	NA
3832	6	1	June-08-PM (lizard)	GP020031	Juvenile	Male	NoWF	0	NoWF	qricket	NA	NA	1	1	5	1	2	0.4218	0.1396	1	NA	NA
3832	7	1	June-08-PM (lizard)	GP020031	Juvenile	Male	NoWF	0	NoWF	qricket	NA	NA	1	NA	7	0	1	0.3806	0.0838	0.16	NA	NA
3832	8	1	June-08-PM (lizard)	GP040031	Juvenile	Male	WF	1	WF	lizard	1	4	5	5	30	1	2	0.1738	0.3357	NA	18.2	1.6
3832	8	2	June-08-PM (lizard)	GP040031	Juvenile	Male	NoWF	0	NA	lizard	NA	NA						NA		NA	NA	NA
3832	8	3	June-08-PM (lizard)	GP040031	Juvenile	Male	WF	1	NA	lizard	1	4.5						NA		NA	13.7	0.22
3832	8	4	June-08-PM (lizard)	GP040031	Juvenile	Male	WF	1	NA	lizard	0	4.5						NA		NA	14.5	0.9
3832	8	5	June-08-PM (lizard)	GP040031	Juvenile	Male	WF	1	NA	lizard	0	5						NA		0.3	14.7	0.95
3848	1	1	June-07-AM	GOPR0021	Juvenile	Female	NoWF	0	NoWF	mouse	NA	NA	12	12	100	1	2	0.0738	0.1436	0.23	NA	NA
3848	2	1	June-08-AM	GOPR0009	Juvenile	Female	WF	1	WF	mouse	0	NA	41	41	96	1	2	0.082	0.1795	0.12	NA	NA
3848	2	2	June-08-AM	GOPR0009	Juvenile	Female	WF	1	NA	mouse	0	NA						NA		0.16	15.6	0.32
3848	3	1	June-08-AM	GP060009	Juvenile	Female	NoWF	0	NoWF	qricket	NA	NA	7	7	25	1	2	0.1976	0.0105	0.34	NA	NA
3848	4	1	June-08-PM (lizard)	GOPR0010	Juvenile	Female	WF	1	WF	lizard	0	0.25	14	14	77	1	2	0.0902	0.1678	0.13	16.9	0.53
3848	4	2	June-08-PM (lizard)	GOPR0010	Juvenile	Female	WF	1	NA	lizard	0	0						NA		0.09	11.1	0.36
3848	4	3	June-08-PM (lizard)	GOPR0010	Juvenile	Female	WF	1	NA	lizard	1	0.25						NA		NA	14.7	1.09
3848	4	4	June-08-PM (lizard)	GOPR0010	Juvenile	Female	WF	1	NA	lizard	1	0.25						NA		NA	16.7	0.72
3848	4	5	June-08-PM (lizard)	GOPR0010	Juvenile	Female	WF	1	NA	lizard	1	0.5						NA		0.09	12.5	0.08
3848	4	6	June-08-PM (lizard)	GOPR0010	Juvenile	Female	WF	1	NA	lizard	0	0.5						NA		0.15	21.3	0.28
3862	5	1	June-08-AM	GOPR0030	Juvenile	Male	NoWF	0	NoWF	mouse	NA	0.25	3	3	8	1	2	0.3542	0.7299	0.15	NA	NA
3862	6	1	June-08-AM	GP060030	Juvenile	Male	NoWF	0	NoWF	qricket	NA	NA	4	4	5	1	2	0.4218	0.1396	0.11	NA	NA
3862	7	1	June-08-AM	GP060030	Juvenile	Male	NoWF	0	NoWF	qricket	NA	NA	3	3	4	1	2	0.4835	0.2141	0.24	NA	NA
3862	8	1	June-08-AM	GP060030	Juvenile	Male	WF	1	WF	qricket	NA	NA	3	3	4	1	2	0.4835	0.2141	0.18	13.3	0.3
3862	9	1	June-08-AM	GP070030	Juvenile	Male	WF	1	WF	qricket	NA	0.5	2	2	7	1	2	0.3806	0.0838	0.13	15.9	0.19
3862	10	1	June-08-AM	GP080030	Juvenile	Male	NoWF	0	NoWF	qricket	NA	NA	2	2	1	1	2	0.6886	0.5009	0.22	NA	NA
3862	11	1	June-09-AM	GOPR0034	Juvenile	Male	NoWF	0	NoWF	mouse	NA	0.75	3	3	3	1	2	0.5242	0.8688	0.1	NA	NA
3820	12	1	Jan-27-AM	GX060304	Adult	Female	NoWF	0	NoWF	qricket	NA	NA	1	1	2	1	2	0.6099	0.3779	0.1	NA	NA
4332	1	1	Jan-27-AM	GH030386	Adult	Female	NoWF	0	NoWF	qricket	NA	0.25	2	2	4	1	2	0.4835	0.2141	0.36	NA	NA
4389	2	1	Jan-28-AM	GX010263	Juvenile	Male	NoWF	0	NoWF	qricket	NA	0.25	1	1	0.2	1	2	0.8986	0.8291	0.15	NA	NA
4389	3	1	Jan-28-AM	GX030263	Juvenile	Male	NoWF	0	NoWF	qricket	NA	0.25	1	1	1	1	2	0.6886	0.5009	0.33	NA	NA
4389	4	1	Jan-28-AM	GX030263	Juvenile	Male	NoWF	0	NoWF	qricket	NA	0.25	1	1	0.2	1	2	0.8986	0.8291	0.07	NA	NA
4389	5	1	Jan-28-AM	GX040263	Juvenile	Male	NoWF	0	NoWF	qricket	NA	0.25	1	1	0.2	1	2	0.8986	0.8291	0.1	NA	NA
4389	6	1	Jan-28-AM	GX040263	Juvenile	Male	NoWF	0	NoWF	mouse	NA	NA	18	NA	85	0	1	0.0902	0.2154	0.08	NA	NA
4389	6	2	Jan-28-AM	GX050263	Juvenile	Male	NoWF	0	NA	mouse	NA	0.25						NA		0.08	NA	NA
4389	7	1	Jan-28-AM	GX040263	Juvenile	Male	NoWF	0	NoWF	qricket	NA	0.25	1	1	1	1	2	0.6886	0.5009	0.08	NA	NA
4389	8	1	Jan-28-PM	GOPR0146	Juvenile	Male	WF	1	WF	lizard	0	0.25	48	48	166	1	2	0.0269	0.0671	0.16	12	0.08
4389	8	2	Jan-28-PM	GOPR010146	Juvenile	Male	NoWF	0	NA	lizard	NA	NA						NA		0.18	NA	NA
4030	9	1	Jan-28-AM	GH030539	Adult	Male	NoWF	0	NoWF	qricket	NA	0.25	1	1	1	1	2	0.6886	0.5009	0.2	NA	NA
4422	10	1	Jan-28-AM	GH020387	Juvenile	Male	NoWF	0	NoWF	qricket	NA	0.25	2	2	7	1	2	0.3806	0.0838	0.14	NA	NA
4422	11	1	Jan-28-AM	GH030387	Juvenile	Male	NoWF	0	NoWF	mouse	NA	0.5	10	NA	9	0	1	0.3436	0.7096	0.15	NA	NA
4422	11	2	Jan-28-AM	GH020388	Juvenile	Male	NoWF	0	NA	mouse	NA	0.25						NA		0.15	NA	NA
4422	12	1	Jan-28-AM	GH030387	Juvenile	Male	NoWF	0	NoWF	qricket	NA	0.5	1	1	1	1	2	0.6886	0.5009	0.23	NA	NA
4422	13	1	Jan-28-PM	GH010541	Juvenile	Male	WF	1	WF	mouse	1	0.75	14	14	77	1	2	0.0902	0.2154	0.15	12	0.25
4422	14	1	Jan-28-PM	GH030541	Juvenile	Male	WF	1	WF	lizard	0	0.75	43	43	207	1	2	0.0135	0	0.12	15	0.2
2564	1	1	Jan-28-AM	GH010212	Adult	Male	NoWF	0	NoWF	qricket	NA	0.5	1	1	1	1	2	0.6886	0.5009	0.27	NA	NA
2341	1	1	Jan-28-AM	GH016727	Adult	Male	NoWF	0	NoWF	qricket	NA	0.25	2	2	2	1	2	0.6099	0.3779	0.16	NA	NA
3297	1	1	Jan-28-AM	GOPR0115	Adult	Male	NoWF	0	NoWF	qricket	NA	0.25	6	6	3	1	2	0.5242	0.2699	0.16	NA	NA
3297	2	1	Jan-28-AM	GP010115	Adult	Male	NoWF	0	NoWF	qricket	NA	0	4	4	3	1	2	0.5242	0.2699	0.13	NA	NA
3297	3	1	Jan-28-AM	GP010115	Adult	Male	NoWF	0	NoWF	mouse	NA	0.25	11	11	13	1	2	0.2672	0.5376	0.11	NA	NA
3297	4	1	Jan-28-AM	GP040115	Adult	Male	NoWF	0	NoWF	qricket	NA	0	1	1	0.2	1	2	0.8986	0.8291	0.37	NA	NA
3297	5	1	Jan-28-PM	GOPR0147	Adult	Male	NoWF	0	NoWF	lizard	NA	0	16	16	29	1	2	0.18	0.3692	0.17	NA	NA
4245	1	1	Jan-28-PM	GOPR0117	Adult	Male	NoWF	0	NoWF	lizard	NA	0.5	15	15	24	1	2	0.2034	0.4571	0.16	NA	NA
3303	1	1	Jan-28-AM	GP010374	Adult	Male	NoWF	0	NoWF	mouse	NA	NA	5	NA	66	0	1	0.1203	0.2769	0.78	NA	NA
3303	1	2	Jan-28-AM	GP030374	Adult	Male	NoWF	0	NA	mouse	NA	NA						NA		NA	NA	NA
3303	2	1	Jan-28-PM	GP050116	Adult	Male	NA	1	NA	mouse	NA	NA	4	4	16	1	2	0.2499	0.5132	0.37	NA	NA
3062	1	1	Jan-28-AM	GH010213	Adult	Male	WF	1	WF	mouse	NA	NA	3	3	6	1	2	0.396	0.7902	0.23	16.1	0.87
4070	1	1	Jan-28-AM	GH010389	Adult	Male	NoWF	0	NoWF	mouse	NA	0.25	1	NA	15	0	1	0.2616	0.5376	0.1	NA	NA
4346	1	1	Jan-29-AM	GH040215	Adult	Female	NoWF	0	NoWF	mouse	NA	0	2	2	3	1	2	0.5242	0.8688	0.17	NA	NA
3494	1	1	Jan-29-AM	GX060214	Adult	Male	NoWF	0	NoWF	qricket	NA	NA	1	1	0.2	1	2	0.8986	0.8291	0.08	NA	NA
3494	2	1	Jan-29-AM	GX080214	Adult	Male	NoWF	0	NoWF	qricket	NA	NA	1	1	1	1	2	0.6886	0.5009	0.05	NA	NA
4151	1	1	Jan-29-AM	GH020255	Adult	Female	NoWF	0	NoWF	qricket	NA	0.25	1	1	0.2	1	2	0.8986	0.8291	0.22	NA	NA
4166	1	1	Jan-29-PM	GX010215	Adult	Female	NoWF	0	NoWF	mouse	NA	0.25	4	4	13	1	2	0.2672	0.5376	0.11	NA	NA
4166	2	1	Jan-30-AM	GX010216	Adult	Female	NoWF	0	NoWF	lizard	NA	0.5	1	NA	0.2	0	1	0.8986	1	0.07	NA	NA
4336	1	1	Jan-29-PM	GH030548	Adult	Female	NoWF	0	NoWF	mouse	NA	1	1	NA	4	0	1	0.4835	0.8495	0.17	NA	NA
3304	1	1	Jan-30-AM	GH010370	Adult	Female	NoWF	0	NoWF	lizard	NA	NA	3	3	3	1	2	0.5242	0.8286	0.17	NA	NA
4332	1	1	Jan-29-PM	GH020392	Adult	Female	NoWF	0	NoWF	mouse	NA	1	1	1	1	1	2	0.6886	0.9444	0.08	NA	NA
4169	1	1	Jan-29-PM	GH020256	Adult	Female	NoWF	0	NoWF	mouse	NA	0.5	1	1	0.2	1	2	0.8986	0.9815	0.23	NA	NA
4274	1	1	Jan-29-PM	GH016736	Adult	Female	NoWF	0	NoWF	mouse	NA	1	5	5	24	1	2	0.2034	0.4154	0.13	NA	NA
4530	1	1	Jan-27-2024	GP040504	Juvenile	Male	NoWF	0	NoWF	mouse	NA	0	10	10	41	1	2	0.1604	0.3877	0.08	NA	NA
4488	1	1	Jan-27-2024	GP010176	Juvenile	Male	NoWF	0	NoWF	mouse	NA	0.25	1	NA	2	0	1	0.6099	0.9074	0.13	NA	NA
4488	1	2	Jan-27-2024	GP010176	Juvenile	Male	WF	1	NA	mouse	0	0.5						NA		NA	15	0.13
4546	1	1	Jan-27-2024	GOPR0145	Juvenile	Female	NoWF	0	NoWF	lizard	NA	0	13	13	37	1	2	0.1671	0.3021	0.08	NA	NA
4546	2	1	Jan-27-2024	GP010144	Juvenile	Female	NoWF	0	NoWF	mouse	NA	0.25	2	2	5	1	2	0.4218	0.81	0.09	NA	NA
4389	1	1	Jan-27-2024	GH020425	Adult	Male	NoWF	0	NoWF	mouse	NA	0.25	5	5	13	1	2	0.2672	0.5376	0.09	NA	NA
4588	1	1	Jan-27-2024	GX010455	Juvenile	Female	NoWF	0	NoWF	lizard	NA	0	3	NA	27	0	1	0.186	0.4	0.12	NA	NA
2555	1	1	Jan-28-2024	GP040506	Adult	Male	WF	1	WF	lizard	0	1	4	4	10	1	2	0.3163	0.6571	0.11	15.4	2.72
3492	1	1	Jan-28-2024	GP010146	Adult	Female	NoWF	0	NoWF	lizard	NA	0.5	2	2	4	1	2	0.4835	0.8	0.16	NA	NA
3726	1	1	Jan-28-2024	GOPR0147	Adult	Female	NoWF	0	NoWF	lizard	NA	1	4	4	5	1	2	0.4218	0.7429	0.26	NA	NA
4345	1	1	Jan-28-2024	GH046846	Adult	Female	NoWF	0	NoWF	mouse	NA	2	1	NA	2	0	1	0.6099	0.9074	0.13	NA	NA
4244	1	1	Jan-28-2024	GH020365	Adult	Male	NoWF	0	NoWF	qricket	NA	0.25	1	1	1	1	2	0.6886	0.5009	0.15	NA	NA
4244	2	1	Jan-28-2024	GH030365	Adult	Male	NoWF	0	NoWF	qricket	NA	0.25	1	1	1	1	2	0.6886	0.5009	0.17	NA	NA
4244	3	1	Jan-28-2024	GH030365	Adult	Male	NoWF	0	NoWF	qricket	NA	0.25	1	1	1	1	2	0.6886	0.5009	0.27	NA	NA
4244	4	1	Jan-28-2024	GH030366	Adult	Male	NoWF	0	NoWF	mouse	NA	0.5	2	2	4	1	2	0.4835	0.8495	0.15	NA	NA
4163	1	1	Jan-28-2024	GX010319	Adult	Female	NoWF	0	NoWF	mouse	NA	2	3	NA	9	0	1	0.3436	0.7096	0.17	NA	NA
4163	1	2	Jan-28-2024	GX020319	Adult	Female	NoWF	0	NA	mouse	NA	0.25						NA		0.16	NA	NA
4343	1	1	March-20-2024	GH010436	Adult	Female	NoWF	0	NoWF	qricket	NA	1	1	1	0.2	1	2	0.8986	0.8291	0.2	NA	NA
3493	1	1	March-21-2024	GP010184	Adult	Male	NoWF	0	NoWF	lizard	NA	0.5	4	4	10	1	2	0.3163	0.6571	0.1	NA	NA
4070	1	1	March-21-2024	GP020153	Adult	Male	NoWF	0	NoWF	lizard	NA	0.25	6	6	8	1	2	0.3542	0.7143	0.13	NA	NA
4245	1	1	March-21-2024	GX030458	Adult	Male	NoWF	0	NoWF	qricket	NA	0.25	1	1	0.2	1	2	0.8986	0.8291	0.2	NA	NA
4245	2	1	March-21-2024	GX060458	Adult	Male	NoWF	0	NoWF	qricket	NA	0.25	1	1	1	1	2	0.6886	0.5009	0.3	NA	NA
4345	3	1	March-21-2024	GH020370	Adult	Female	NoWF	0	NoWF	qricket	NA	0	1	1	0.2	1	2	0.8986	0.8291	0.1	NA	NA
4345	4	1	March-21-2024	GH040370	Adult	Female	NoWF	0	NoWF	qricket	NA	0	1	1	0.2	1	2	0.8986	0.8291	0.08	NA	NA
4345	5	1	March-21-2024	GH040370	Adult	Female	NoWF	0	NoWF	qricket	NA	0	1	1	0.2	1	2	0.8986	0.8291	0.07	NA	NA
4345	6	1	March-21-2024	GH040370	Adult	Female	NoWF	0	NoWF	qricket	NA	0	2	2	0.2	1	2	0.8986	0.8291	0.08	NA	NA
4345	7	1	March-21-2024	GH010371	Adult	Female	NoWF	0	NoWF	qricket	NA	0	1	1	0.2	1	2	0.8986	0.8291	0.08	NA	NA
4345	8	1	March-21-2024	GH010371	Adult	Female	NoWF	0	NoWF	qricket	NA	0	1	1	0.2	1	2	0.8986	0.8291	0.08	NA	NA
4345	9	1	March-21-2024	GH010371	Adult	Female	NoWF	0	NoWF	qricket	NA	0	1	1	0.2	1	2	0.8986	0.8291	0.08	NA	NA
4345	10	1	March-21-2024	GH020371	Adult	Female	NoWF	0	NoWF	qricket	NA	0	1	1	1	1	2	0.6886	0.5009	0.13	NA	NA
4345	11	1	March-21-2024	GH030371	Adult	Female	NoWF	0	NoWF	qricket	NA	0	1	1	3	1	2	0.5242	0.2699	0.12	NA	NA
4345	12	1	March-21-2024	GH010372	Adult	Female	NoWF	0	NoWF	qricket	NA	0	1	1	0.2	1	2	0.8986	0.8291	0.07	NA	NA
4345	13	1	March-21-2024	GH010372	Adult	Female	NoWF	0	NoWF	qricket	NA	0	2	2	3	1	2	0.5242	0.2699	0.13	NA	NA
4345	14	1	March-21-2024	GH030372	Adult	Female	NoWF	0	NoWF	qricket	NA	0	1	1	1	1	2	0.6886	0.5009	0.08	NA	NA
4346	1	1	March-21-2024	GX020430	Adult	Female	WF	1	WF	qricket	0	0.5	1	1	0.2	1	2	0.8986	0.8291	0.15	13.3	0.15
4346	2	1	March-21-2024	GX050430	Adult	Female	NoWF	0	NoWF	qricket	NA	0	1	1	2	1	2	0.6099	0.3779	0.22	NA	NA
4346	3	1	March-21-2024	GX050430	Adult	Female	NoWF	0	NoWF	qricket	NA	0	1	1	0.2	1	2	0.8986	0.8291	0.1	NA	NA
4346	4	1	March-21-2024	GX060430	Adult	Female	NoWF	0	NoWF	qricket	NA	0	1	1	1	1	2	0.6886	0.5009	0.17	NA	NA
4346	5	1	March-21-2024	GX060430	Adult	Female	NoWF	0	NoWF	qricket	NA	2	4	4	2	1	2	0.6099	0.3779	0.14	NA	NA
4346	6	1	March-21-2024	GX040431	Adult	Female	NoWF	0	NoWF	qricket	NA	0.25	1	1	2	1	2	0.6099	0.3779	0.2	NA	NA
4346	7	1	March-21-2024	GX010432	Adult	Female	NoWF	0	NoWF	mouse	NA	0.25	2	NA	7	0	1	0.3806	0.7705	0.12	NA	NA
4530	1	1	March-21-2024	GH016848	Juvenile	Male	NoWF	0	NoWF	lizard	NA	1	17	17	57	1	2	0.127	0.235	0.12	NA	NA
2341	1	1	March-21-2024	GH036851	Adult	Male	NoWF	0	NoWF	qricket	NA	0.25	1	NA	2	0	1	0.6099	0.3779	0.15	NA	NA
2341	2	1	March-21-2024	GH036851	Adult	Male	NoWF	0	NoWF	qricket	NA	0	2	2	10	1	2	0.3163	0.0314	0.14	NA	NA
2341	3	1	March-21-2024	GH036851	Adult	Male	NoWF	0	NoWF	qricket	NA	0.25	4	NA	67	0	1	0.1203	0.0105	0.08	NA	NA
4488	1	1	March-21-2024	GP010509	Juvenile	Male	NoWF	0	NoWF	qricket	NA	0	1	1	0.2	1	2	0.8986	0.8291	0.17	NA	NA
4488	2	1	March-21-2024	GP030154	Juvenile	Male	NoWF	0	NoWF	lizard	NA	0.25	3	3	16	1	2	0.2499	0.5429	0.2	NA	NA
4488	2	2	March-21-2024	GP040154	Juvenile	Male	NoWF	0	NA	lizard	NA	0.25						NA		0.18	NA	NA
4488	3	1	March-21-2024	GP030154	Juvenile	Male	NoWF	0	NoWF	mouse	NA	0.5	16	16	57	1	2	0.127	0.3046	0.1	NA	NA
4488	3	2	March-21-2024	GP050510	Juvenile	Male	NoWF	0	NA	mouse	NA	0						NA		0.12	NA	NA
4488	3	3	March-21-2024	GP060510	Juvenile	Male	NoWF	0	NA	mouse	NA	1						NA		0.14	NA	NA
2564	1	1	March-22-2024	GP010511	Adult	Male	NoWF	0	NoWF	qricket	NA	0.25	1	1	1	1	2	0.6886	0.5009	0.17	NA	NA
2564	2	1	March-22-2024	GP010511	Adult	Male	NoWF	0	NoWF	qricket	NA	0.25	1	1	1	1	2	0.6886	0.5009	0.27	NA	NA
2564	3	1	March-22-2024	GP010511	Adult	Male	NoWF	0	NoWF	qricket	NA	0	1	1	1	1	2	0.6886	0.5009	0.2	NA	NA
2564	4	1	March-22-2024	GP010511	Adult	Male	NoWF	0	NoWF	qricket	NA	0.25	1	1	5	1	2	0.4218	0.1396	0.18	NA	NA
2564	5	1	March-22-2024	GP020511	Adult	Male	NoWF	0	NoWF	lizard	NA	0	3	3	12	1	2	0.3054	0.6	0.11	NA	NA
2564	6	1	March-22-2024	GP030511	Adult	Male	NoWF	0	NoWF	qricket	NA	0	1	1	2	1	2	0.6099	0.3779	0.2	NA	NA
2564	7	1	March-22-2024	GP030511	Adult	Male	NoWF	0	NoWF	qricket	NA	0	1	1	2	1	2	0.6099	0.3779	0.23	NA	NA
2564	8	1	March-22-2024	GP030511	Adult	Male	NoWF	0	NoWF	qricket	NA	0.25	1	1	2	1	2	0.6099	0.3779	0.28	NA	NA
2564	9	1	March-22-2024	GP030511	Adult	Male	NoWF	0	NoWF	qricket	NA	0.25	1	1	2	1	2	0.6099	0.3779	0.3	NA	NA
3484	1	1	March-22-2024	GP020186	Adult	Male	NoWF	0	NoWF	qricket	NA	0	1	1	1	1	2	0.6886	0.5009	0.2	NA	NA
3492	1	1	March-22-2024	GH020650	Adult	Female	NoWF	0	NoWF	lizard	NA	3	6	NA	29	0	1	0.18	0.3692	0.3	NA	NA
3492	1	2	March-22-2024	GH040650	Adult	Female	NoWF	0	NA	lizard	NA	1						NA		0.13	NA	NA
3492	2	1	March-22-2024	GH050650	Adult	Female	NoWF	0	NoWF	mouse	NA	0.25	1	1	2	1	2	0.6099	0.9074	0.27	NA	NA
4163	1	1	March-22-2024	GH016852	Adult	Female	NoWF	0	NoWF	lizard	NA	0.25	2	2	3	1	2	0.5242	0.8286	0.11	NA	NA
4163	2	1	March-22-2024	GH026852	Adult	Female	NoWF	0	NoWF	qricket	NA	0.5	1	1	1	1	2	0.6886	0.5009	0.18	NA	NA
4163	3	1	March-22-2024	GH036852	Adult	Female	NoWF	0	NoWF	qricket	NA	0.25	1	1	1	1	2	0.6886	0.5009	0.18	NA	NA
4163	4	1	March-22-2024	GH046852	Adult	Female	NoWF	0	NoWF	qricket	NA	0	1	1	3	1	2	0.5242	0.2699	0.22	NA	NA
4165	5	1	March-22-2024	GH030373	Adult	Male	NoWF	0	NoWF	lizard	NA	0.25	26	26	73	1	2	0.1128	0.2014	0.27	NA	NA
4165	5	2	March-22-2024	GH040373	Adult	Male	NoWF	0	NA	lizard	NA	0.5						NA		0.18	NA	NA
4244	1	1	March-22-2024	GX020460	Adult	Male	NoWF	0	NoWF	mouse	NA	0	1	NA	34	0	1	0.1738	0.4154	0.15	NA	NA
4244	2	1	March-22-2024	GX020460	Adult	Male	NoWF	0	NoWF	qricket	NA	1	1	1	1	1	2	0.6886	0.5009	0.2	NA	NA
4244	3	1	March-22-2024	GX020460	Adult	Male	NoWF	0	NoWF	lizard	NA	0.25	12	NA	134	0	1	0.0646	0.1343	0.16	NA	NA
4244	3	2	March-22-2024	GX030460	Adult	Male	NoWF	0	NA	lizard	NA	0.25						NA		0.11	NA	NA
4244	3	3	March-22-2024	GX030461	Adult	Male	NoWF	0	NA	lizard	NA	0						NA		0.13	NA	NA
4244	4	1	March-22-2024	GX030460	Adult	Male	NoWF	0	NoWF	qricket	NA	0	1	1	1	1	2	0.6886	0.5009	0.1	NA	NA
3304	1	1	March-23-2024	GH010379	Adult	Female	NoWF	0	NoWF	lizard	NA	2	2	2	3	1	2	0.5242	0.8286	0.21	NA	NA
3688	1	1	March-23-2024	GH030653	Adult	Female	NoWF	0	NoWF	mouse	NA	0	6	NA	13	0	1	0.2672	0.5376	0.18	NA	NA
3688	2	1	March-23-2024	GH010654	Adult	Female	NoWF	0	NoWF	lizard	NA	1	14	14	17	1	2	0.2383	0.5143	0.11	NA	NA
3820	1	1	March-23-2024	GP017117	Adult	Female	NoWF	0	NoWF	lizard	NA	0	10	10	20	1	2	0.2325	0.4857	0.14	NA	NA
4169	1	1	March-23-2024	GX020438	Adult	Female	NoWF	0	NoWF	lizard	NA	0.25	0	NA	140	0	1	0.0538	0.1343	0.15	NA	NA
4169	1	2	March-23-2024	GP040513	Adult	Female	NoWF	0	NA	lizard	NA	0						NA		0.13	NA	NA
4512	1	1	March-23-2024	GH036855	Juvenile	Female	NoWF	0	NoWF	mouse	NA	0.25	20	20	59	1	2	0.1203	0.2769	0.17	NA	NA
4512	1	2	March-23-2024	GH016856	Juvenile	Female	NoWF	0	NA	mouse	NA	0.25						NA		0.15	NA	NA
4512	1	3	March-23-2024	GH026856	Juvenile	Female	NoWF	0	NA	mouse	NA	0.5						NA		0.16	NA	NA
4512	1	4	March-23-2024	GH036856	Juvenile	Female	NoWF	0	NA	mouse	NA	0						NA		0.13	NA	NA
4512	1	1	March-23-2024	GH016857	Juvenile	Female	NoWF	0	NoWF	lizard	NA	0	27	27	51	1	2	0.1471	0.2685	0.13	NA	NA
4268	1	1	March-24-2024	GOPR0514	Adult	Female	NoWF	0	NoWF	mouse	NA	0	6	6	22	1	2	0.2151	0.4399	0.18	NA	NA
4268	1	2	March-24-2024	GP010514	Adult	Female	NoWF	0	NA	mouse	NA	0						NA		0.14	NA	NA
4268	2	1	March-24-2024	GOPR0516	Adult	Female	NoWF	0	NoWF	lizard	NA	0.25	3	3	5	1	2	0.4218	0.7429	0.08	NA	NA
4268	3	1	March-24-2024	GH026860	Adult	Female	NoWF	0	NoWF	qricket	NA	0	1	1	1	1	2	0.6886	0.5009	0.17	NA	NA
4268	4	1	March-24-2024	GH026860	Adult	Female	NoWF	0	NoWF	qricket	NA	0	1	1	3	1	2	0.5242	0.2699	0.15	NA	NA
4268	5	1	March-24-2024	GH026860	Adult	Female	NoWF	0	NoWF	qricket	NA	0.5	1	1	3	1	2	0.5242	0.2699	0.3	NA	NA
4268	6	1	March-24-2024	GH026860	Adult	Female	NoWF	0	NoWF	qricket	NA	0.25	1	1	1	1	2	0.6886	0.5009	0.17	NA	NA
4268	7	1	March-24-2024	GH046860	Adult	Female	NoWF	0	NoWF	qricket	NA	0.25	2	2	4	1	2	0.4835	0.2141	0.2	NA	NA
4268	8	1	March-24-2024	GH046860	Adult	Female	NoWF	0	NoWF	qricket	NA	0.5	1	1	3	1	2	0.5242	0.2699	0.25	NA	NA
4268	9	1	March-24-2024	GH046860	Adult	Female	NoWF	0	NoWF	qricket	NA	0	1	1	2	1	2	0.6099	0.3779	0.07	NA	NA
4268	10	1	March-24-2024	GH046860	Adult	Female	NoWF	0	NoWF	qricket	NA	0.25	1	1	2	1	2	0.6099	0.3779	0.15	NA	NA
4268	11	1	March-24-2024	GH046860	Adult	Female	NoWF	0	NoWF	qricket	NA	0	1	1	5	1	2	0.4218	0.1396	0.08	NA	NA
3492	1	1	March-24-2024	GP010422	Adult	Female	NoWF	0	NoWF	mouse	NA	0.25	4	4	7	1	2	0.3806	0.7705	0.07	NA	NA
3492	2	1	March-24-2024	GP010425	Adult	Female	NoWF	0	NoWF	lizard	NA	0.25	7	7	15	1	2	0.2616	0.5714	0.11	NA	NA
4163	1	1	March-24-2024	GP010190	Adult	Female	NoWF	0	NoWF	lizard	NA	0	53	53	111	1	2	0.0646	0.1343	0.12	NA	NA
4163	1	2	March-24-2024	GP020190	Adult	Female	NoWF	0	NA	lizard	NA	0.25						NA		0.11	NA	NA
3062	1	1	March-24-2024	GP020183	Adult	Male	NoWF	0	NoWF	qricket	NA	0.75	1	1	3	1	2	0.5242	0.2699	0.2	NA	NA
3062	2	1	March-24-2024	GP020183	Adult	Male	NoWF	0	NoWF	qricket	NA	0.25	2	2	5	1	2	0.4218	0.1396	0.14	NA	NA
3062	3	1	March-24-2024	GP020183	Adult	Male	NoWF	0	NoWF	qricket	NA	0.25	1	NA	3	0	1	0.5242	0.2699	0.2	NA	NA
3062	4	1	March-24-2024	GOPR0184	Adult	Male	NoWF	0	NoWF	lizard	NA	0.75	2	2	1	1	2	0.6886	0.9143	0.1	NA	NA
3297	1	1	March-24-2024	GX010330	Adult	Male	NoWF	0	NoWF	qricket	NA	0.25	1	1	1	1	2	0.6886	0.5009	0.12	NA	NA
3297	2	1	March-24-2024	GX010333	Adult	Male	NoWF	0	NoWF	lizard	NA	0	11	11	12	1	2	0.3054	0.6	0.1	NA	NA
3297	3	1	March-24-2024	GX010333	Adult	Male	NoWF	0	NoWF	qricket	NA	2	1	1	1	1	2	0.6886	0.5009	0.25	NA	NA
3297	4	1	March-24-2024	GX010333	Adult	Male	NoWF	0	NoWF	qricket	NA	0.5	1	1	1	1	2	0.6886	0.5009	0.18	NA	NA
3297	5	1	March-24-2024	GX010333	Adult	Male	NoWF	0	NoWF	qricket	NA	0	8	8	5	1	2	0.4218	0.1396	0.12	NA	NA
4070	1	1	March-24-2024	GX010440	Adult	Male	NoWF	0	NoWF	mouse	NA	0	4	4	8	1	2	0.3542	0.7299	0.1	NA	NA
4588	1	1	March-24-2024	GX020467	Juvenile	Female	NoWF	0	NoWF	mouse	NA	1	4	4	9	1	2	0.3436	0.7096	0.09	NA	NA
4588	2	1	March-24-2024	GX020468	Juvenile	Female	WF	1	WF	lizard	0	1	2	2	1	1	2	0.6886	0.9143	0.13	17.4	1.55
4588	3	1	March-24-2024	GX030468	Juvenile	Female	NoWF	0	NoWF	qricket	NA	0.25	1	1	1	1	2	0.6886	0.5009	0.18	NA	NA
2564	1	1	March-24-2024	GP010515	Adult	Male	NoWF	0	NoWF	qricket	NA	0.25	1	1	1	1	2	0.6886	0.5009	0.22	NA	NA
2564	2	1	March-24-2024	GP010515	Adult	Male	NoWF	0	NoWF	qricket	NA	0.25	1	1	2	1	2	0.6099	0.3779	0.25	NA	NA
2564	3	1	March-24-2024	GP010515	Adult	Male	NoWF	0	NoWF	qricket	NA	0.25	1	1	4	1	2	0.4835	0.2141	0.33	NA	NA
2564	4	1	March-24-2024	GP010515	Adult	Male	NoWF	0	NoWF	qricket	NA	0	1	1	3	1	2	0.5242	0.2699	0.17	NA	NA
2564	5	1	March-24-2024	GP010515	Adult	Male	NoWF	0	NoWF	qricket	NA	0	1	1	5	1	2	0.4218	0.1396	0.18	NA	NA
2323	1	1	June-18-2011	TSHR2_2323M_cri1_06-18-11	Adult	Male	WF	1	WF	qricket	0	NA	NA	NA	NA	NA		NA		NA	17.86	0.1
2387	1	1	June-10-2012	jody cri2 06-10-12{v2}	Adult	Male	WF	1	WF	qricket	0	NA	NA	NA	NA	NA		NA		NA	19.23	0.1
2528	1	1	June-19-2011	TSHR2_2528Fjuv_mou2a_06-19-11	Juvenile	Female	WF	1	WF	mouse	1	NA	NA	NA	NA	NA		NA		NA	15.63	0.3
2550	1	1	June-12-2011	TSHR2_af15cri_06-12-11	Juvenile	Female	WF	1	WF	qricket	0	NA	NA	NA	NA	NA		NA		NA	13.89	0.2
2555	1	1	June-17-2011	TSHR2_21555Mjuv_cri1_06-17-11	Juvenile	Male	WF	1	WF	qricket	NA	NA	NA	NA	NA	NA		NA		NA	10.42	0.1
2558	1	1	June-22-2012	mou3a_06-22-11{v2}	Juvenile	Male	WF	1	WF	mouse	0	NA	NA	NA	NA	NA		NA		NA	15.34	0.2
2564	1	1	June-15-2013	TSHR1_af3cri1_06-15-11	Juvenile	Male	WF	1	WF	qricket	0	NA	NA	NA	NA	NA		NA		NA	20	0.1
2556	1	1	June-14-2011	TSHR1_af8cri34_06-14-11	Juvenile	Male	NoWF	0	NoWF	qricket	NA	NA	NA	NA	NA	NA		NA		NA	NA	NA
